# Supplementary material for: A systematic review of fMRI neurofeedback reporting and effects in clinical populations
Source: Neuroimage Clin. 2020 Nov 11;28:102496. doi: 10.1016/j.nicl.2020.102496 (PMC7724376; doi:10.1016/j.nicl.2020.102496)
Supplement: Supplementary data 2 [file mmc2.csv]

Statistical power and sensitivity for clinical measures of individual studies.
Power is estimated (in percentage) for small, medium, and large effects (based on Cohen�s d of 0.2, 0.5, and 0.8, respectively). Sensitivity, or estimation of detected effect size (based on Cohen�s d) with a certain power, is calculated for the power of 80 and 95%. Power and sensitivity calculations for clinical measures include only studies performing a group analysis of clinical improvement. On…
					Power			Sensitivity (in Cohen's d)
Publication	Pilot?	Test	Criterion	N	d = 0.2	d = 0.5	d = 0.8	Power = 80%	Power = 95%
(Karch et al., 2015)	Y	2x2 mixed ANOVA	Group (patients true rtfMRI & controls true rtfMRI) X time (before NF & after NF)	27	0.35	0.98	1	0.35	0.46
(Karch et al., 2019)	N	2x2 mixed ANOVA	Group X Time (pre-post)	22	0.29	0.94	1	0.4	0.51
(Hartwell et al., 2016)	N	2x3 mixed ANOVA	Group X Time (3 visits)	44	0.61	1	1	0.25	0.31
(Zilverstand et al., 2017)	Y	2x2 mixed ANOVA	Group X Time	13	0.18	0.74	0.99	0.54	0.7
(Alegria et al., 2017; Rubia et al., 2019)	Y	2x2 mixed ANOVA	Group X Time	31	0.4	0.99	1	0.33	0.42
(Zilverstand et al., 2015)	N	2x4 mixed ANOVA	Group X Time (screening, post- fMRI, 2-week, 3-month)	18	0.3	0.98	1	0.36	0.46
(Paret et al., 2016)	Y	RM ANOVA	4 RM	10	0.17	0.8	1	0.5	0.63
(Zaehringer et al., 2019)	N	RM ANOVA	3 RM	25	0.37	0.99	1	0.33	0.42
(Robineau et al., 2019)	Y	RM ANOVA#	3 RM	6	0.1	0.43	0.83	0.77	0.97
(Yuan et al., 2014)	N	Independent t-test*	Group difference	27	0.08	0.24	0.51	1.12	1.45
(Young et al., 2014)	Y	Independent t-test (1-tailed)*	Group difference	21	0.11	0.27	0.51	1.19	1.58
(Young, Misaki, et al., 2017; Young et al., 2018; Young, Siegle, et al., 2017)	N	2x4 mixed ANOVA	Group X Visit (4)	36	0.58	1	1	0.25	0.31
(Zotev et al., 2016)	Y	Independent t-test*	Group difference	24	0.08	0.21	0.46	1.2	1.55
(Zotev et al., 2019)	Y	Independent t-test*	Group difference	24	0.07	0.2	0.42	1.27	1.63
(Linden et al., 2012)	Y	2x2 mixed ANOVA	Group X Time (pre-post)	16	0.22	0.84	1	0.48	0.61
(Mehler et al., 2018)	N	2x2 mixed ANOVA	Group X Time (pre-post)	32	0.41	0.99	1	0.32	0.42
(Jaeckle et al., 2019)	Y	2x2 mixed ANOVA	Group X Time (pre-post)	40	0.5	1	1	0.29	0.37
(Zahn et al., 2019)	Y	2x2 mixed ANOVA	Group X Time	28	0.36	0.98	1	0.35	0.45
(Rance et al., 2018)	N	2x2 mixed ANOVA	Group X Time (pre-post)	37	0.46	1	1	0.3	0.39
(Hohenfeld et al., 2017)	Y	Paired t-test*	Pre-post	10	0.09	0.29	0.62	1	1.29
(Tinaz et al., 2018)	Y	Paired t-test#	Pre-post	8	0.08	0.23	0.5	1.16	1.5
(Subramanian et al., 2011)	Y	Paired t-test (one-tailed) #	Pre-post	5	0.1	0.24	0.44	1.36	1.82
(Subramanian et al., 2016)	N	ANCOVA	Group difference	30	0.08	0.26	0.56	1.06	1.37
(Zweerings et al., 2018)	N	Paired t-test	Group difference	8	0.08	0.23	0.5	1.16	1.5
(Zotev et al., 2018b)	N	Paired t-test#	Pre-post	15	0.11	0.44	0.82	0.78	1
(Orlov et al., 2018)	Y	Paired t-test	Pre-post	11	0.09	0.32	0.67	0.94	1.21
(Emmert et al., 2017)	Y	2x3 mixed ANOVA	Group X Time (pre, post, follow up)	14	0.21	0.87	1	0.46	0.58
Mean (no pilot)				26.7	0.31	0.73	0.85	0.58	0.74
Median (no pilot)				27	0.3	0.98	>0.99	0.36	0.46
Mean (all)				21.6	0.24	0.65	0.81	0.69	0.88
Median (all)				22	0.18	0.8	1	0.5	0.63
Note. * = test inferred; # = no group comparison. All tests were performed two-tailed, unless otherwise specified. The estimations are not based on actual outcome measures, but rather on sample sizes, liberal assumptions (no multiple comparison correction, high correlations between repeated measures (0.8)) and (mostly) simplified statistical tests.
