# Supplementary material for: A systematic review of fMRI neurofeedback reporting and effects in clinical populations
Source: Neuroimage Clin. 2020 Nov 11;28:102496. doi: 10.1016/j.nicl.2020.102496 (PMC7724376; doi:10.1016/j.nicl.2020.102496)
Supplement: Supplementary data 3 [file mmc3.csv]

Statistical power and sensitivity for regulation success of individual studies.
Power is estimated (in percentage) for small, medium, and large effects (based on Cohen’s d of 0.2, 0.5, and 0.8, respectively). Sensitivity, or estimation of detected effect size (based on Cohen’s d) with a certain power, is calculated for the power of 80 and 95%. Power and sensitivity calculations for regulation success include all studies that performed a group analysis and reported sufficient…
					Power			Sensitivity (in Cohen’s d)
Publication	Pilot?	Test	Criterion	N	d = 0.2	d = 0.5	d = 0.8	Power = 80%	Power = 95%
(Canterberry et al., 2013)	N	2x3 mixed ANOVA	Condition (crave vs regulate) X Visit (3 visits)	9	0.14	0.64	0.97	0.6	0.76
(Li et al., 2013)	N	RM ANOVA	Four time points	12	0.2	0.88	1	0.45	0.57
(Karch et al., 2015)	Y	2x5 mixed ANOVA	Group X Time (5 time points)	27	0.5	1	1	0.27	0.34
(Kim, Yoo, Tegethoff, Meinlschmidt, & Lee, 2015)	N	Independent t-test*	Group difference	14	0.06	0.14	0.28	1.63	2.1
(Hartwell et al., 2016)	N	2x3 mixed ANOVA	Group X Visit (3 visits)	44	0.61	1	1	0.25	0.31
(Kirschner et al., 2018)	N	2x4 mixed ANOVA	Group X Run (4 runs)	50	0.75	1	1	0.21	0.27
(Zilverstand et al., 2017)	Y	2x4 mixed ANOVA	Group X Session (4 sessions)	13	0.22	0.91	1	0.43	0.55
(Alegria et al., 2017; Rubia et al., 2019)	Y	2x2 mixed ANOVA	Group X ROI	31	0.4	0.99	1	0.33	0.42
(Zilverstand et al., 2015)	N	2x2 mixed ANOVA	Group X Task (regulate vs watch)	18	0.24	0.88	1	0.44	0.57
(Scheinost et al., 2013)	N	Independent t-test	Group difference	23	0.07	0.21	0.45	1.23	1.58
(Sreedharan, Arun, Sylaja, Kesavadas, & Sitaram, 2019; Sreedharan, Chandran, et al., 2019)	N	Independent t-test	Group difference	8	0.08	0.16	0.26	2	2.65
(Ramot et al., 2017)	Y	Independent t-test	Group difference	27	0.08	0.23	0.49	1.16	1.5
(Paret et al., 2016)	Y	One sample t-test	Condition difference	10	0.09	0.29	0.62	1	1.29
(Zaehringer et al., 2019)	N	2x4 mixed ANOVA	Condition (regulate vs view) X Time (4 sessions)	25	0.42	1	1	0.3	0.38
(Liew et al., 2016)	Y	Paired t-test	“Early” vs “late training”	4	0.06	0.11	0.21	2.13	2.83
(Sitaram et al., 2012)	Y	Paired t-test#	Third vs first session	6	0.07	0.17	0.36	1.43	1.87
(Robineau et al., 2019)	Y	RM ANOVA	3 visits	6	0.1	0.43	0.83	0.77	0.97
(Hamilton et al., 2016)	Y	Paired t-test (one-tailed)	Group difference	22	0.23	0.73	0.98	0.55	0.73
(Yuan et al., 2014)	N	Independent t-test	Group difference	27	0.08	0.24	0.51	1.12	1.45
(Young et al., 2014)	Y	2x3 mixed ANOVA	Group x ROI (3)	21	0.31	0.98	1	0.36	0.46
(Young, Misaki, et al., 2017; Young et al., 2018; Young, Siegle, et al., 2017)	N	2x2 mixed ANOVA	Group X ROI	36	0.45	1	1	0.15	0.2
(Zotev et al., 2016)	Y	2x4 mixed ANOVA	Group X Time (4 time points)	24	0.4	1	1	0.31	0.39
(Zotev et al., 2019)	Y	Independent t-test	Group difference	24	0.07	0.2	0.42	1.27	1.63
(Linden et al., 2012)	Y	4x3 mixed ANOVA#	Session (4) X Run (3)	8	0.12	0.51	0.9	0.69	0.88
(Mehler et al., 2018)	N	2x5 mixed ANOVA	Group X Session (5)	32	0.59	1	1	0.25	0.31
(Jaeckle et al., 2019)	Y	2x2 mixed ANOVA#	Time X Condition	19	0.26	0.9	1	0.43	0.56
(Zahn et al., 2019)	Y	2x2 mixed ANOVA	Group X Condition (Guilt, indignation)	28	0.36	0.98	1	0.35	0.45
(McDonald et al., 2017)	N	Correlation	Correlation with ideal time course	76	0.41	1	1	0.31	0.4
(Skouras & Scharnowski, 2019)	N	Independent t-test	Group difference	136	0.21	0.82	1	0.49	0.63
(Hohenfeld et al., 2017)	Y	3x9 mixed ANOVA*	Group (3) X Run (9) (run)	30	0.57	1	1	0.25	0.3
(Papoutsi, Weiskopf, et al., 2018)	Y	4x4 mixed ANOVA	Visit X Run	10	0.1	0.47	0.92	0.52	0.66
(Papoutsi, Magerkurth, et al., 2018)	Y	2x4 mixed ANOVA	Group (treatment vs control) X Session	16	0.27	0.96	1	0.39	0.49
(Tinaz et al., 2018)	Y	Paired t-test#	Difference between the before and after control run (no NFB)	8	0.08	0.23	0.5	1.16	1.5
(Subramanian et al., 2011)	Y	One sample t-test#	Condition difference	5	0.06	0.14	0.28	1.68	2.2
(Subramanian et al., 2016)	N	One sample t-test#	Condition difference	15	0.11	0.44	0.82	0.78	1
(Frank et al., 2012)	N	Independent t-test*	Group difference	21	0.07	0.19	0.41	1.29	1.66
(Spetter et al., 2017)	Y	3x4 mixed ANOVA	Run (3) X Session (4)	8	0.1	0.46	0.46	0.71	0.88
(Kohl, Veit, et al., 2019)	N	2x2 mixed ANOVA	Group X Condition	36	0.45	1	1	0.3	0.39
(DeCharms et al., 2005)	N	Paired t-test#	First to last run	8	0.08	0.23	0.5	1.16	1.5
(Guan et al., 2015)	N	Independent t-test (one-tailed)	Group difference	14	0.1	0.22	0.4	1.43	1.89
(Zweerings et al., 2018)	N	Independent t-test*	Group difference	18	0.07	0.17	0.36	1.41	1.81
(Nicholson et al., 2017)	N	2x3 mixed ANOVA	Condition (regulate vs view) X Run (3)	10	0.16	0.7	0.98	0.56	0.71
(Nicholson et al., 2018)	N	2x3 mixed ANOVA	Condition (regulate vs view) X Run (3)	14	0.21	0.87	1	0.46	0.58
(Misaki et al., 2018)	N	3x2 mixed ANOVA	Group (3) X Session (baseline, post-training)	33	0.32	0.98	1	0.36	0.46
(Zotev et al., 2018b)	N	2x4 mixed ANOVA	Group X Run (4)	23	0.39	1	1	0.32	0.4
(Cordes et al., 2015)	N	Independent t-test	Group difference	22	0.07	0.2	0.43	1.26	1.62
(Zweerings et al., 2019)	N	Independent t-test	Group difference	56	0.11	0.43	0.81	0.79	1.01
(Ruiz et al., 2013)	N	Paired t-test	Condition difference	9	0.08	0.26	0.56	1.07	1.38
(Orlov et al., 2018)	Y	3x2 mixed ANOVA	Session (3) X Run (first, last).	12	0.18	0.8	1	0.5	0.63
(Emmert et al., 2017)	Y	2x3 mixed ANOVA	Group X Session (3)	14	0.21	0.87	1	0.46	0.58
(Haller, Birbaumer, & Veit, 2010)	Y	Paired t-test	Condition difference	6	0.07	0.17	0.36	1.19	1.58
Mean (no pilot)				29.9	0.24	0.61	0.76	0.77	>0.99
Median (no pilot)				22.5	0.15	0.67	0.98	0.58	0.73
Mean (all)				22.9	0.22	0.61	0.77	0.76	0.99
Median (all)				18	0.16	0.7	0.98	0.55	0.71
Note. * = Test inferred; # = no group comparison. All tests were performed two-tailed, unless otherwise specified. The estimations are not based on actual outcome measures, but rather on sample sizes, liberal assumptions (no multiple comparison correction, high correlations between repeated measures (0.8)) and (mostly) simplified statistical tests.
