# Supplementary material for: A systematic review of fMRI neurofeedback reporting and effects in clinical populations
Source: Neuroimage Clin. 2020 Nov 11;28:102496. doi: 10.1016/j.nicl.2020.102496 (PMC7724376; doi:10.1016/j.nicl.2020.102496)
Supplement: Supplementary data 4 [file mmc4.csv]

Publication (1b)	Clinical population	Clinical group size	ROI	Strategy (3b)	Transfer run(s) and success	Control/comparison group (2a, 2b)	Regulation direction and success (5a)	Experimental vs control regulation (5c)	Regulation plots per run/session (5b)	Symptom measures (6a)	Regulation and clinical correlation (6b)	Follow-up	Registered trial (1a)
(Canterberry et al., 2013)	Addiction	9	ACC	No	No	-	(down) Yes	-	Sess	Beh ~	No	-	-
(Hanlon et al., 2013)	Addiction	15	vACC and dmPFC	No	No	-	(down) Yes	-	-	Beh -	-	-	-
(Li et al., 2013) $	Addiction	12	ACC and mPFC	No	No	-	(up&down-diff) Yes (ACC)	-	-	Beh (imp)	Yes	-	-
(Karch et al., 2015) $	Addiction	13	ACC, dlPFC, or insula	No	No	Multi. Healthy NFB & SHAM, Clin SHAM (not succ)	(down) Yes	No, two groups	-	Clin (no imp)	-	-	-
(Karch et al., 2019)	Addiction	22 (Before splitting into relapsed (12) and non-relapsed group (10))	ACC, dlPFC, or insula	No	No	Clin Diff ROI -	n.a.	n.a.	-	Clin (no imp)	-	-	-
(Kim et al., 2015)	Addiction	7	# Bilateral ACC, medial pFC and OFC	No	Yes (succ)	Clin Diff con (succ)	(up)Yes	No (con>exp)	Sess	Beh (no imp)	-	-	-
(Hartwell et al., 2016)	Addiction	21	PFC	Sug	No	Clin No NFB (not succ)	(down) Yes	Yes	Sess	Clin ~	-	-	-
(Kirschner et al., 2018)	Addiction	22	# VTA and SN	Yes	Yes (not succ)	Healthy NFB (succ)	(up)Yes	No	Yes	-	-	-	-
(Zilverstand et al., 2017) $	ADHD	7	dACC	Yes	Yes (succ)	* Clin Unaware (succ)	(up)Yes	No	Sess	Clin (imp)	-	-	ISRCTN12390961
(Alegria et al., 2017; Rubia et al., 2019) $	ADHD	18	# rIFG	No	Yes (succ)	* Clin Diff ROI (succ)	(up)Yes	Yes	Pre-post	Clin (imp)	Yes	>5m - clin (stable)	ISRCTN12800253
(Buyukturkoglu et al., 2015) $	Anxiety	3	Bilateral AI	No	Yes (succ)	-	(down) Yes	-	Yes	Clin (imp)	-	-	-
(Zilverstand et al., 2015)	Anxiety	9	Insula and dlPFC	Yes	No	* Clin Unaware (succ)	(up&down-diff) Yes	Yes	Yes	Clin (imp)	Yes	3m - clin (stable)	-
(Scheinost et al., 2013)	Anxiety	12	OFC	Yes	Yes (succ)	Clin Yoked (not succ)	(up&down-same) Yes	No	Pre-post	Beh (imp)	Yes	-	-
(Scheinost et al., 2014) $	Anxiety	5	OFC	Yes	Yes -	Healthy NFB -	(up&down-same) -	-	-	Clin (imp)	-	-	-
(Sreedharan et al., 2019b, 2019a)	Aphasia	4	Broca and Wernicke's areas	Sug	No	Multi. Healthy NFB and Clin No training (succ)	(up)Yes	-	Sess	Beh (no imp)	-	-	-
(Ramot et al., 2017) $	Autistic disorder	17	STS, SSC and IPL (based on a previous study)	No	No	* Clin Diff con (not succ)	(up)Yes	Yes	Sess	Clin (no imp)	-	5-56w - conn (stable)	NCT01031407
(Paret et al., 2016) $	BPD	10	Bilateral amygdala	No	Yes (not succ)	-	(down) Yes	-	Sess	Clin (no imp)	-	-	-
(Zaehringer et al., 2019) ^	BPD	25	# Right amygdala	No	No	-	(down) Yes	-	Sess	Clin (imp)	No	6w - clin (stable)	NCT02866110 DRKS00009363
(Liew et al., 2016) $	Brain damage	4	M1 and ipsilateral thalamus	Sug	Yes (succ) (in 2/4 participants)	-	(up)Yes (3/4)	-	Pre-post	-	-	-	-
(Sitaram et al., 2012) $	Brain damage	2	PMv	No	Yes (succ)	Healthy NFB (succ)	(up)Yes	-	Sess	Beh (TMS) (no imp)	-	-	-
(Robineau et al., 2019) $	Brain damage	6	V1	Sug	No	Clin Diff con (not succ)	(up)Yes	-	Sess	Clin (imp)	No	-	-
(DeCharms et al., 2005)	Chronic pain	8	rACC	Sug	No	Multi. Clin NFB and healthy No NFB, No NFB diff str, NFB diff ROI, yoked (succ)	(up&down-same) Yes	-	Yes	Beh (imp)	Yes	-	-
(Guan et al., 2015)	Chronic pain	8	rACC	Sug	No	** Clin Diff ROI (not succ)	(up&down-same) Yes	Yes	-	Beh (imp)	No	-	-
(MacDuffie et al., 2018) $	Depression	13	ACC	Yes	No	Clin WS -	(down) n.a.(yes, but not the main aim)	n.a.	n.a.	-	-	-	-
(Hamilton et al., 2016) $	Depression	12	Fronto-insular cortex and dACC	Yes	Yes (succ)	* Clin Yoked (succ)	(down) Yes	No	Pre-post	-	-	-	-
(Yuan et al., 2014)	Depression	14	# Left amygdala	Yes	Yes -	** Multi. Healthy NFB and Clin Diff ROI -	(up)-	-	-	Clin (imp)	-	-	-
(Young et al., 2014) $	Depression	14	# Left amygdala	Yes	Yes (succ)	** Clin Diff ROI (not succ)	(up)Yes	Yes	Yes	Clin (imp)	-	-	-
(Young et al., 2018, 2017b, 2017a)	Depression	19	# Left amygdala	Yes	Yes (succ)	** Clin Diff ROI (succ)	(up)Yes	Yes	Yes	Clin (imp)	Yes	-	NCT02079610
(Zotev et al., 2016) $	Depression	13	# Left amygdala	Yes	Yes (succ)	** Clin Diff ROI (not succ)	(up)Yes	Yes	Yes	Clin (imp)	-	-	-
(Zotev et al., 2019) ^$	Depression	16	# Left amygdala and left rACC	Yes	Yes (succ)	* Clin SHAM-C NFB (not succ)	(up)Yes	Yes	Yes	Clin (imp)	Yes	-	-
(Linden et al., 2012) $	Depression	8	Various regions: dlPFC, vlPFC, insula	No	No	Clin MR -	(up)Yes	-	Yes	Clin (imp)	Yes	-	-
(Peciña et al., 2018)	Depression (placebo)	24	-	-	No	* -	n.a.	-	n.a.	-	-	-	-
(Mehler et al., 2018)@	Depression	16	Mainly anterior brain areas such as insula and striatum	Sug	Yes (not succ)	* Clin Diff str (succ)	(up)Yes	No	Sess	Clin (imp)	-	18w - clin (stable)	NCT01544205
(Jaeckle et al., 2019) ^@$	Depression	19	rSATL and pSCC	No	No	* Clin Diff str (succ)	(down) Yes	-	Yes	Clin (imp)	No	-	ISRCTN10526888
(Zahn et al., 2019) $	Depression (remitted)	14	aSCC and aSTC	No	No	** Clin Diff con (not succ)	(up)Yes	Yes	Pre-post	Clin -	-	-	NCT01920490
(Rance et al., 2018)	Misc	10 (anxiety), 20 (Tourette's)	OFC (A), SMA (TS)	Yes	-	** Clin Yoked -	(up&down-same) -	-	-	Clin (imp)	-	2, 4, 6, 8w - clin (stable)	NCT02206945 NCT01702077
(McDonald et al., 2017)	Misc	76 (121 before excluding the participants who fell asleep)	DMN	Yes	No	-	(up&down-same) Yes	-	- (n.a.)	-	-	-	-
(Skouras and Scharnowski, 2019)@	Misc	74	DMN	Yes	No	Healthy NFB (succ)	(up&down-same) Yes	Yes	Yes	-	-	-	-
(Hohenfeld et al., 2017) $	ND-A	10	PHG	Yes	No	Multi. Healthy NFB & SHAM (succ)	(up)Yes	No	Yes	Clin (imp)	-	-	-
(Papoutsi et al., 2018b) $	ND-H	10	SMA	Sug	No	-	(up)Yes	-	Sess, pre-post	Beh (no imp)	-	-	-
(Papoutsi et al., 2018a) ^$	ND-H	8 (activity) & 8 (connectivity)	SMA	Sug	Yes (succ)	* Multi. Clin 2x SHAM (activity (succ) and connectivity (not succ))	(up) Yes (activity, but not con. group)	No	Yes	Beh (no imp)	-	3x: 2, 4-6 and 8-10w (beh & trans (diminished))	-
(Tinaz et al., 2018) $	ND-P	8	Right insula and dlPFC	Yes	Yes (succ)	Clin No NFB -	(up)Yes	-	Yes	Clin (no imp)	-	-	-
(Subramanian et al., 2011) $	ND-P	5	SMA	Sug	No	Clin No NFB (succ)	(up)Yes	-	Yes	Clin (imp)	-	2w (beh (stable))	-
(Buyukturkoglu et al., 2013) $	ND-P	1	SMA	Sug	No	Healthy NFB (succ)	(up)Yes	-	-	Beh (no imp)	-	-	-
(Subramanian et al., 2016)	ND-P	15	SMA	Yes	Yes (succ)	Clin No NFB -	(up)Yes	-	Sess	Clin (imp)	No	-	NCT01867827
(Frank et al., 2012)	Obesity	10	# Bilateral AI	Sug	No	Healthy NFB (succ)	(up)Yes	Yes	-	-	-	-	-
(Spetter et al., 2017) $	Obesity	8	dlPFC and vmPFC	Sug	No	-	(up)Yes	-	Sess	Beh (no imp)	-	-	-
(Kohl et al., 2019b)	Obesity	17	Left dlPFC	No	No	* Clin Diff ROI (succ)	(up)Yes	No	Yes	Beh (imp)	Yes	4w (beh (stable))	NCT02148770
(Sitaram et al., 2014) $	PP	4	Left AI	Sug	No	-	(up)No (1 participant could with more sessions)	-	Yes	Beh ~	-	-	-
(Zweerings et al., 2018)	PTSD	9	# ACC	Sug	Yes (succ)	Healthy NFB (succ)	(up)Yes	No (cont>exp)	-	Clin (imp)	-	-	-
(Gerin et al., 2016) $	PTSD	3	Amygdala	No	No	-	(down) Yes	-	-	Clin (imp)	-	-	-
(Nicholson et al., 2017)	PTSD	10	Bilateral amygdala	No	Yes (succ)	-	(down) Yes	-	Yes	-	-	-	-
(Nicholson et al., 2018)	PTSD	14	Bilateral amygdala	No	Yes (succ)	-	(down) Yes	-	Yes	-	-	-	-
(Misaki et al., 2018)	PTSD	16	# Left amygdala	Sug	Yes -	* Multi. Clin Diff ROI and healthy veterans NFB (succ)	(up)Yes	-	Yes	Clin (imp)	-	-	-
(Zotev et al., 2018b)	PTSD	15	# Left amygdala	Sug	Yes (not succ)	* Clin Diff ROI (not succ)	(up)Yes	No	Yes	Clin (imp)	Yes	-	-
(Cordes et al., 2015)	Schizophrenia	11	# ACC	Sug	No	Healthy NFB (succ)	(up)Yes	Yes	-	-	-	-	-
(Dyck et al., 2016) $	Schizophrenia	3	# ACC	Sug	Yes (succ) (in 1/3 participants)	-	(up)Yes	-	Sess	Clin ~	-	-	-
(Zweerings et al., 2019)	Schizophrenia	21	Left IFG and left pSTG	No	No	** Healthy NFB (succ)	(up&down-same) Yes	No	-	Beh -	-	-	-
(Ruiz et al., 2013)	Schizophrenia	9	Bilateral AI	Sug	Yes (not succ)	-	(up)Yes	-	Yes	Beh (imp)	Yes	-	-
(Orlov et al., 2018) $	Schizophrenia	12	Left STG	No	Yes (succ)	-	(down) Yes	-	Yes	Clin (no imp)	-	-	-
(Emmert et al., 2017) $	Tinnitus	7	AC	Sug	Yes -	Clin NFB (inter (not succ))	(down) Yes (only the continuous feedback group)	No	Sess	Clin ~	-	6w (clin (diminished))	-
(Haller et al., 2010) $	Tinnitus	6	AC	No	No	-	(down) Yes (5/6)	-	Yes	Beh ~	-	-	-
Publication: ^ = not peer-reviewed at the time of the search; @ = sample size calculation, $ = pilot, feasibility, or proof-of-principle;
Clinical population: ADHD = attention deficit hyperactivity disorder; Aphasia = Expressive (Brocas) aphasia; BPD = borderline personality disorder; PP = psychopathy; Misc = miscellaneous; ND-A = neurodegenerative disease (Alzheimers disease); ND-H = neurodegenerative disease (Huntingtons disease); ND-P = neurodegenerative disease (Parkinsons disease); PTSD = post-traumatic stress disorder;
Clinical Group Size: The size of the experimental group (one arm only);
ROI: # anatomical localizer;
Strategy: Sug = suggestions;
Transfer run(s) and success: (succ) for yes, (not succ) for no, minus (-) for not stated;
Control/comparison group: Comparison group refers to healthy participants, who do not control for the effects of neurofeedback; * = single-blinded, ** = double-blinded; regulation success: (succ) for yes, (no succ) for no, minus (-) for not stated; Clin = the same clinical population; NFB = neurofeedback; Multi = more than one control group; Diff ROI = different region of interest; diff str = dif…
Regulation Success: (down) = down-regulation; (up) = up-regulation; (down&up-diff) = bidirectional regulation of a different region; (down&up-same) = bidirectional regulation of the same region;
Experimental vs Control: cont>exp = control group significantly better regulated than the experimental group;
Plots: Sess = average session regulation; Pre-post = regulation before and after training; Yes = runs and session were represented; - = no plots;
Symptom measures: Clin = clinical measure; Beh = behavioral measure; - = not reported; (imp) = improvement; (no imp) = no improvement; ~ = mixed results (some participants improved or there was an improvement over each session, but not across sessions);
Correlation: Correlation between symptom improvement and regulation success;
Follow-up: duration between the last session and follow-up session expressed in weeks (w) or months (m); clin = clinical measure; beh = behavioral measure; trans = transfer run; conn = connectivity changes;
Registered: the registration identifier.
